# Supplementary material for: Performance Measures and Plasma Biomarker Levels in Patients with Multiple Sclerosis after 14 Days of Fampridine Treatment: An Explorative Study
Source: Int J Mol Sci. 2024 Jan 27;25(3):1592. doi: 10.3390/ijms25031592 (PMC10855557; doi:10.3390/ijms25031592)
Supplement: Supplementary file 1 [file ijms-25-01592-s001.zip]

Archive with 2 entries (2 files):
- Supplementary Figure 1.pdf
- Supplementary tables_study 3.pdf
